# Supplementary material for: Characteristics of burn injuries among children aged under six years in South Korea: Data from the Emergency Department-Based Injury In-Depth Surveillance, 2011-2016
Source: PLoS One. 2018 Jun 8;13(6):e0198195. doi: 10.1371/journal.pone.0198195 (PMC5993236; doi:10.1371/journal.pone.0198195)
Supplement: S1 Appendix — (XLSX) [file pone.0198195.s001.xlsx]

## Sheet: Sheet1
	Institution
1	Gachon Medical School Gil Medical Center
2	Kyungpook National University Hospital
3	Pusan National University Hospital
4	Seoul National University Bundang Hospital
5	Samsung Medical Center
6	Wonju Christian Hospital Yonsei University College of Medicine
7	Chonnam National University Hospital
8	Chonbuk National University Hospital
9	Gyeongsang National University Hospital
10	Dongguk University Ilsan Hospital
11	Seoul Boramae Hospital
12	Seoul National University Hospital
13	Jeju National Universiy Hospital
14	Gangdong Sacred Heart Hospital, Hallym University
15	Yonsei University Severance Hospital
16	Ajou University Hospital
17	Ulsan University Hospital
18	Ewha Womans University Medical Center
19	Chosun University Hospital
20	Inje University Ilsan Paik Hospital
21	Gyeonggi Provincial Medical Center Paju Hospital
22	Konkuk University Medical Center Chungju Hospital
23	National Health Insurance Corp. Ilsan Hospital
