# Supplementary material for: Characteristics of burn injuries among children aged under six years in South Korea: Data from the Emergency Department-Based Injury In-Depth Surveillance, 2011-2016
Source: PLoS One. 2018 Jun 8;13(6):e0198195. doi: 10.1371/journal.pone.0198195 (PMC5993236; doi:10.1371/journal.pone.0198195)
Supplement: S2 Appendix — (XLSX) [file pone.0198195.s002.xlsx]

## Sheet: Sheet1
Diagnostic code for affected body area; Korean Classification of Disease seventh edition (KCD-7)*
Head/neck	Upper limbs	Lower Limbs	torso	others	unspecified
S00.0	S40.8	S70.0	S20.20	T00.9	T14.1
S00.00	S42.0	S70.8	S20.3	T27.0	T14.9
S00.1	S42.430	S80.8	S23.14	T27.2	T30.0
S00.2	S50.0	S80.80	S23.2	T27.3	T30.1
S00.29	S50.1	S80.9	S23.3	T28.0	T30.2
S00.39	S50.7	S90.1	S24.1	T28.1	T30.3
S00.5	S50.8	S90.7	S24.2	T17.21	T30.4
S00.54	S53.0	S90.8	S26.0	T28.0	T31.0
S00.58	S53.1	S91.1	S30.0	T28.3	T31.00
S00.7	S59.9	S91.3	S30.1	T28.9	T31.1
S00.8	S60.0	S92.3	S30.2	T29.0	T31.10
S00.9	S60.2	S93.48	S30.8	T29.1	T31.11
S01.0	S60.7	S99.9	S31.1	T29.2	T31.2
S01.1	S60.8	T12.1	T21.0	T29.3	T31.20
S01.20	S60.80	T24.0	T21.1	T29.4	T31.3
S01.48	S60.81	T24.00	T21.2		T31.4
S01.5	S60.88	T24.01	T21.3		T31.8
S01.50	S60.9	T24.02			T32.0
S01.58	S61.0	T24.09			T32.1
S01.8	S61.8	T24.1			T32.2
S02.0	S61.9	T24.10			T41.5
S02.31	S69.8	T24.11			T47.5
S02.5	S69.9	T24.12			T50.9
S02.8	T22.0	T24.17			T58
S02.840	T22.1	T24.19			T59.7
S05.0	T22.2	T24.2			T59.8
S05.00	T22.3	T24.20			T59.9
S05.08	T22.6	T24.21			T71
S05.8	T23.0	T24.22			T75.4
S05.9	T23.00	T24.27			T78.8
S06.0	T23.01	T24.29
S06.090	T23.02	T24.3
S06.091	T23.03	T24.30
S06.4	T23.04	T24.32
S10.8	T23.05	T24.50
S13.4	T23.06	T24.6
T15.0	T23.07	T25.0
T17.1	T23.09	T25.1
T17.21	T23.1	T25.2
T20.0	T23.10	T25.3
T20.00	T23.11	T25.4
T20.01	T23.12	T25.6
T20.02	T23.13
T20.03	T23.14
T20.04	T23.15
T20.05	T23.16
T20.06	T23.17
T20.07	T23.19
T20.09	T23.2
T20.1	T23.20
T20.10	T23.21
T20.11	T23.22
T20.12	T23.23
T20.14	T23.24
T20.15	T23.25
T20.16	T23.26
T20.17	T23.27
T20.19	T23.29
T20.2	T23.3
T20.20	T23.35
T20.21	T23.37
T20.22	T23.4
T20.23	T23.5
T20.24	T23.50
T20.25	T23.6
T20.26	T23.63
T20.27	T23.67
T20.29	T23.7
T20.3
T20.34
T20.37
T20.4
T20.5
T20.6
T20.65
T20.7
T26.0
T26.1
T26.3
T26.4
T26.5
*KCD 7 was modified from the International Statistical Classification of Diseases and Related Health Problems, 10th edition
